# Supplementary material for: Is the detection of aquatic environmental DNA influenced by substrate type?
Source: PLoS One. 2017 Aug 16;12(8):e0183371. doi: 10.1371/journal.pone.0183371 (PMC5558973; doi:10.1371/journal.pone.0183371)
Supplement: S1 Data — (CSV) [file pone.0183371.s003.csv]

Sample Code	PCRa	PCRb	PCRc	PCRd	PCRe	PCRf	PCRg	PCRh	Tank	Day	Sediment	Row	Column	TankTDS	TankPH	Inhibition	MedianConc nguL-1	ConcCI+	ConcCI-		Day	MaxAirTemp	MinAirTemp	MeanAirTemp
D0-R01	1	1	1	1	1	1	1	1	1	0	NA	NA	NA	NA	NA	N	0.0012015	0.002389117	-5.08675E-05		1	23.7	6.2	12.39166667
D0-R02	1	1	1	1	1	1	1	1	1	0	NA	NA	NA	NA	NA	N	0.001164	0.002573189	-0.000191164		2	23.7	8.3	13.275
D0-R03	1	1	1	1	1	1	1	1	1	0	NA	NA	NA	NA	NA	N	0.0010234	0.002532224	-0.000358899		3	18.3	3.6	9.858333333
D0-R04	1	1	1	1	1	1	1	1	1	0	NA	NA	NA	NA	NA	N	0.0006497	0.001461876	-0.000137301		4	27.2	7.7	15.74166667
D0-R05	1	1	1	1	1	1	1	1	1	0	NA	NA	NA	NA	NA	N	0.0012485	0.002092074	0.000488426		5	24.7	9.6	14.85
D1-T01	1	1	1	1	1	1	1	1	1	1	Sand	1	1	52	8.6	N	0.0004216	0.001073737	-0.000375137		6	27.2	9.6	15.93333333
D1-T02	1	1	1	1	1	1	1	1	2	1	Topsoil	1	2	646	8.98	Y	0.000001897	7.2237E-06	-3.63055E-06		7	25.8	11.2	15.7
D1-T03	1	1	1	1	1	1	1	1	3	1	Sand	1	3	47	9.16	N	0.0002581	0.001026156	-0.000419956		8	15.1	10.6	12.6375
D1-T04	1	1	1	1	1	1	1	1	4	1	Control	1	4	44	8.88	N	0.0006512	0.001411143	-0.000104843		9	12.6	11.2	11.66666667
D1-T05	1	1	1	1	1	1	1	1	5	1	Clay	2	1	144	9.96	N	0.00031475	0.001011134	-0.000317884		10	13.1	9.8	11.47083333
D1-T06	1	1	1	1	1	1	1	1	6	1	Clay	2	2	113	9.33	N	0.00031905	0.000740168	-0.000101518		11	13.4	9	10.75416667
D1-T07	1	1	1	1	1	1	1	1	7	1	Sand	2	3	52	10	N	0.00036695	0.001141908	-0.000437983		12	12.8	10.9	11.52916667
D1-T08	1	1	1	1	1	1	1	1	8	1	Topsoil	2	4	689	8.88	Y	1.363E-07	2.12777E-06	-1.59254E-06		13	24.4	10.6	15.5125
D1-T09	1	1	1	1	1	1	1	1	9	1	Control	3	1	46	9.74	N	0.00042675	0.001222662	-0.000395587		14	27.9	9.3	16.09166667
D1-T10	1	1	1	1	1	1	1	1	10	1	Topsoil	3	2	654	9.84	Y	0.000019965	3.90471E-05	5.22898E-07		15	28.3	8.3	16.6625
D1-T11	1	1	1	1	1	1	1	1	11	1	Clay	3	3	103	10.15	N	0.0004356	0.00135165	-0.000406425		16	27.9	11.5	17.8
D1-T12	1	1	1	1	1	1	1	1	12	1	Sand	3	4	51	10.75	N	0.00053605	0.001209954	-5.8779E-05		17	33.5	10.6	18.73333333
D1-T13	1	1	1	1	1	1	1	1	13	1	Control	4	1	58	10.67	N	0.00048085	0.001507884	-0.000428759		18	28.7	5.7	15.45416667
D1-T14	1	1	1	1	1	1	1	1	14	1	Topsoil	4	2	636	10.2	Y	0.000002035	9.5888E-06	-5.2301E-06		19	30.2	10.1	17.55416667
D1-T15	1	1	1	1	1	1	1	1	15	1	Clay	4	3	107	10.4	N	0.0003311	0.000903453	-0.000159128		20	27.2	13.4	17.54166667
D1-T16	1	1	1	1	1	1	1	1	16	1	Topsoil	4	4	654	11.13	Y	6.537E-07	8.12144E-06	-5.44012E-06		21	23.1	12.3	16.05833333
D1-T17	1	1	1	1	1	1	1	1	17	1	Sand	5	1	52	11.06	N	0.00049015	0.000979315	1.03095E-05		22	22.7	11.7	15.94583333
D1-T18	1	1	1	1	1	1	1	1	18	1	Clay	5	2	117	10.03	N	0.0004975	0.00119099	-0.000257365
D1-T19	1	1	1	1	1	1	1	1	19	1	Control	5	3	48	10.84	N	0.00079595	0.002153459	-0.000377709
D1-T20	1	1	1	1	1	1	1	1	20	1	Control	5	4	43	10.09	N	0.0007143	0.001338743	1.66069E-05
D2-T01	1	1	1	1	1	1	1	1	1	2	Sand	1	1	52	8.6	N	0.00019215	0.000848142	-0.000427767
D2-T02	1	1	1	1	1	1	1	1	2	2	Topsoil	1	2	646	8.98	N	0.000018245	0.000103882	-5.93566E-05
D2-T03	1	1	1	1	1	1	1	1	3	2	Sand	1	3	47	9.16	N	0.00027445	0.000644423	-0.000122123
D2-T04	1	1	1	1	1	1	1	1	4	2	Control	1	4	44	8.88	N	0.0002781	0.000758146	-0.000244531
D2-T05	1	1	1	1	1	1	1	1	5	2	Clay	2	1	144	9.96	N	0.00018695	0.000555784	-0.000135859
D2-T06	1	1	1	1	1	1	1	1	6	2	Clay	2	2	113	9.33	N	0.000101405	0.000466319	-0.000238279
D2-T07	1	1	1	1	1	1	1	1	7	2	Sand	2	3	52	10	N	0.000191	0.000601064	-0.000204734
D2-T08	1	1	1	1	1	1	1	1	8	2	Topsoil	2	4	689	8.88	N	3.9675E-06	1.27734E-05	-4.96965E-06
D2-T09	1	1	1	1	1	1	1	1	9	2	Control	3	1	46	9.74	N	0.0001745	0.000498298	-0.000153258
D2-T10	1	1	1	1	1	1	1	1	10	2	Topsoil	3	2	654	9.84	N	0.00004322	0.000166188	-6.78659E-05
D2-T11	1	1	1	1	1	1	1	1	11	2	Clay	3	3	103	10.15	N	0.0001738	0.000509624	-0.000162811
D2-T12	1	1	1	1	1	1	1	1	12	2	Sand	3	4	51	10.75	N	0.00019865	0.000492482	-7.53323E-05
D2-T13	1	1	1	1	1	1	1	1	13	2	Control	4	1	58	10.67	N	0.0001745	0.000519077	-0.000122652
D2-T14	1	1	1	1	1	1	1	1	14	2	Topsoil	4	2	636	10.2	Y	5.1965E-06	3.37849E-05	-2.09203E-05
D2-T15	1	1	1	1	1	1	1	1	15	2	Clay	4	3	107	10.4	N	0.000167205	0.000778357	-0.000419035
D2-T16	1	1	1	1	1	1	1	1	16	2	Topsoil	4	4	654	11.13	N	0.00001639	7.43942E-05	-4.12851E-05
D2-T17	1	1	1	1	1	1	1	1	17	2	Sand	5	1	52	11.06	N	0.0001987	0.000880519	-0.000468154
D2-T18	1	1	1	1	1	1	1	1	18	2	Clay	5	2	117	10.03	Y	0.00013865	0.000498567	-0.000223899
D2-T19	1	1	1	1	1	1	1	1	19	2	Control	5	3	48	10.84	N	0.00025815	0.000772586	-0.000268926
D2-T20	1	1	1	1	1	1	1	1	20	2	Control	5	4	43	10.09	N	0.0002135	0.000553638	-0.000168986
D3-T01	1	1	1	1	1	1	1	1	1	3	Sand	1	1	52	8.6	N	0.00010426	0.000331131	-0.000129551
D3-T02	1	1	1	1	1	1	1	1	2	3	Topsoil	1	2	646	8.98	Y	0.00001585	4.83343E-05	-1.72205E-05
D3-T03	0	1	1	1	1	1	1	1	3	3	Sand	1	3	47	9.16	N	0.00009406	0.000354931	-0.000160174
D3-T04	1	1	1	1	1	1	1	1	4	3	Control	1	4	44	8.88	N	0.0001677	0.000623795	-0.000300976
D3-T05	1	1	1	0	1	1	1	1	5	3	Clay	2	1	144	9.96	N	0.0001717	0.000647602	-0.000299427
D3-T06	1	1	1	1	1	1	1	1	6	3	Clay	2	2	113	9.33	N	0.0001664	0.000582205	-0.00027621
D3-T07	1	1	1	1	1	1	1	1	7	3	Sand	2	3	52	10	N	0.000086745	0.000418034	-0.000207592
D3-T08	1	1	1	1	1	1	1	1	8	3	Topsoil	2	4	689	8.88	Y	0.00001242	4.42221E-05	-2.08178E-05
D3-T09	1	0	1	1	1	1	1	1	9	3	Control	3	1	46	9.74	N	0.0001347	0.000770349	-0.000429723
D3-T10	1	1	1	0	1	1	1	1	10	3	Topsoil	3	2	654	9.84	Y	0.000001574	1.24625E-05	-7.97422E-06
D3-T11	1	1	1	1	0	1	1	1	11	3	Clay	3	3	103	10.15	N	0.00005016	0.000339526	-0.000194532
D3-T12	1	1	1	1	1	1	1	1	12	3	Sand	3	4	51	10.75	N	0.000095895	0.000624507	-0.000381842
D3-T13	1	1	1	1	1	1	1	1	13	3	Control	4	1	58	10.67	N	0.00016515	0.000524621	-0.000200361
D3-T14	1	1	1	1	0	1	1	1	14	3	Topsoil	4	2	636	10.2	Y	0.000001804	1.18925E-05	-7.21462E-06
D3-T15	1	1	1	1	1	1	1	1	15	3	Clay	4	3	107	10.4	N	0.0000929	0.000409286	-0.000231426
D3-T16	1	1	1	1	1	1	1	1	16	3	Topsoil	4	4	654	11.13	Y	3.3115E-06	4.33167E-05	-3.21131E-05
D3-T17	1	1	1	1	1	1	1	1	17	3	Sand	5	1	52	11.06	N	0.00017255	0.000710834	-0.000362609
D3-T18	0	1	1	1	1	1	1	0	18	3	Clay	5	2	117	10.03	N	0.000075235	0.0002376	-7.16036E-05
D3-T19	1	1	1	1	1	1	1	1	19	3	Control	5	3	48	10.84	N	0.0001222	0.000487131	-0.000232403
D3-T20	0	1	1	1	1	1	1	1	20	3	Control	5	4	43	10.09	N	0.00005448	0.000406778	-0.000230098
D4-T01	1	1	0	0	1	1	1	1	1	4	Sand	1	1	52	8.6	N	0.000083745	0.000202356	-5.43597E-05
D4-T02	1	1	1	1	1	0	1	1	2	4	Topsoil	1	2	646	8.98	N	0.00001925	5.79334E-05	-2.19846E-05
D4-T03	1	0	1	1	1	1	1	1	3	4	Sand	1	3	47	9.16	N	0.00005436	0.000233445	-8.72645E-05
D4-T04	1	1	1	1	1	1	1	1	4	4	Control	1	4	44	8.88	N	0.000108	0.000364884	-0.00014524
D4-T06	1	0	0	1	1	1	1	1	6	4	Clay	2	2	113	9.33	N	0.000086655	0.000349481	-0.000193252
D4-T07	1	1	1	1	1	1	1	1	7	4	Sand	2	3	52	10	N	0.00006061	0.000371855	-0.000235541
D4-T09	1	1	0	0	1	0	0	1	9	4	Control	3	1	46	9.74	N	0.000090855	0.000359231	-0.000151071
D4-T11	0	1	1	1	0	1	1	0	11	4	Clay	3	3	103	10.15	N	0.00003515	0.000141117	-6.83294E-05
D4-T12	1	0	1	1	1	1	1	1	12	4	Sand	3	4	51	10.75	N	0.00008646	0.000352115	-0.000165581
D4-T13	1	1	1	1	1	1	1	1	13	4	Control	4	1	58	10.67	N	0.000088075	0.000313084	-0.000145109
D4-T14	1	1	1	1	1	1	1	1	14	4	Topsoil	4	2	636	10.2	Y	6.689E-07	2.37648E-06	-9.92752E-07
D4-T15	1	1	1	1	0	0	1	1	15	4	Clay	4	3	107	10.4	N	0.000061335	0.000411681	-0.000264426
D4-T17	1	1	1	1	1	1	1	1	17	4	Sand	5	1	52	11.06	N	0.000073715	0.000298778	-0.000139473
D4-T18	1	1	1	0	1	1	1	1	18	4	Clay	5	2	117	10.03	N	0.00006305	0.000272033	-0.000148494
D4-T20	1	0	1	0	1	1	1	1	20	4	Control	5	4	43	10.09	N	0.000044575	0.000111616	-2.84723E-05
D7-T01	1	1	0	1	1	1	1	1	1	7	Sand	1	1	52	8.6	N	0.00012825	0.000333143	-6.61995E-05
D7-T02	0	0	1	0	1	0	1	1	2	7	Topsoil	1	2	646	8.98	Y	0.000004423	2.20117E-05	-1.13232E-05
D7-T03	1	1	1	1	1	1	1	1	3	7	Sand	1	3	47	9.16	N	0.0001039	0.000387927	-0.000167674
D7-T04	1	1	1	1	1	1	1	1	4	7	Control	1	4	44	8.88	N	0.00008164	0.000451397	-0.000272549
D7-T05	0	1	1	1	1	1	1	1	5	7	Clay	2	1	144	9.96	N	0.0000707	0.000453718	-0.000268753
D7-T06	1	1	0	1	0	1	1	1	6	7	Clay	2	2	113	9.33	N	0.000074505	0.000165404	-6.49446E-06
D7-T07	1	1	0	1	0	0	1	0	7	7	Sand	2	3	52	10	N	0.000081475	0.000561597	-0.000336692
D7-T08	0	0	0	0	0	0	0	0	8	7	Topsoil	2	4	689	8.88	Y	0	0	0
D7-T09	0	1	1	0	1	1	1	1	9	7	Control	3	1	46	9.74	N	0.00012245	0.000313076	-7.96622E-05
D7-T10	0	0	1	0	0	0	0	0	10	7	Topsoil	3	2	654	9.84	Y	0	0	0
D7-T11	1	0	0	1	1	0	0	0	11	7	Clay	3	3	103	10.15	N	0.0003056	0.000610659	1.64747E-05
D7-T12	1	0	1	1	1	1	0	0	12	7	Sand	3	4	51	10.75	N	0.0001946	0.000719569	-0.000321289
D7-T13	0	1	1	1	0	1	1	0	13	7	Control	4	1	58	10.67	N	0.0001939	0.001181003	-0.000782017
D7-T14	1	1	0	0	0	0	0	0	14	7	Topsoil	4	2	636	10.2	N	8.461E-07	5.18074E-06	-3.48854E-06
D7-T15	0	1	1	1	1	1	0	0	15	7	Clay	4	3	107	10.4	N	0.0002617	0.000794661	-0.000243541
D7-T16	0	0	0	0	0	0	1	0	16	7	Topsoil	4	4	654	11.13	Y	5.401E-07	5.401E-07	5.401E-07
D7-T17	1	1	0	1	0	1	0	1	17	7	Sand	5	1	52	11.06	N	0.0001127	0.00108302	-0.000721028
D7-T18	0	0	1	1	0	0	1	1	18	7	Clay	5	2	117	10.03	N	0.0001408	0.000385664	-8.09136E-05
D7-T19	1	1	1	1	1	1	0	1	19	7	Control	5	3	48	10.84	N	0.0002387	0.000901168	-0.000403262
D7-T20	0	0	1	1	1	1	1	1	20	7	Control	5	4	43	10.09	N	0.00016865	0.000917338	-0.000573646
D9-T01	1	1	0	0	1	1	0	1	1	9	Sand	1	1	52	8.6	N	0.0001799	0.000964707	-0.000579819
D9-T02	0	0	1	0	0	1	0	0	2	9	Topsoil	1	2	646	8.98	Y	1.71375E-06	7.65786E-06	-4.23036E-06
D9-T03	1	0	1	1	1	0	0	1	3	9	Sand	1	3	47	9.16	N	0.0003064	0.000905956	-0.000315556
D9-T04	1	1	1	0	0	1	1	1	4	9	Control	1	4	44	8.88	N	0.000218	0.001342185	-0.000747952
D9-T05	0	0	0	1	0	1	0	0	5	9	Clay	2	1	144	9.96	N	0.000180185	0.000737568	-0.000377198
D9-T06	1	0	1	0	0	1	1	0	6	9	Clay	2	2	113	9.33	N	7.45535E-05	0.000948536	-0.000685951
D9-T07	1	1	1	1	1	1	0	1	7	9	Sand	2	3	52	10	N	0.0001331	0.000730267	-0.000430498
D9-T08	0	0	0	0	0	0	0	0	8	9	Topsoil	2	4	689	8.88	Y	0	0	0
D9-T09	1	1	1	1	1	1	1	1	9	9	Control	3	1	46	9.74	N	0.00010338	0.000767063	-0.000528268
D9-T10	0	0	1	0	0	1	1	0	10	9	Topsoil	3	2	654	9.84	Y	0.000004365	1.1644E-05	-5.09934E-06
D9-T11	0	0	0	0	0	1	1	1	11	9	Clay	3	3	103	10.15	N	0.0001704	0.000989369	-0.000480836
D9-T12	1	1	1	1	0	0	1	1	12	9	Sand	3	4	51	10.75	N	0.000146595	0.001867354	-0.001302807
D9-T13	0	1	1	1	0	0	1	0	13	9	Control	4	1	58	10.67	N	0.000245	0.000889241	-0.000347691
D9-T14	0	0	0	0	1	1	0	0	14	9	Topsoil	4	2	636	10.2	Y	1.66725E-06	8.79295E-06	-5.45845E-06
D9-T15	0	1	1	0	0	0	0	1	15	9	Clay	4	3	107	10.4	N	0.0001518	0.000189194	0.000113406
D9-T16	0	0	1	1	1	0	0	0	16	9	Topsoil	4	4	654	11.13	Y	6.636E-07	5.79192E-06	-3.74645E-06
D9-T17	1	0	1	0	0	0	1	1	17	9	Sand	5	1	52	11.06	N	0.00020275	0.000713313	-0.000278063
D9-T18	1	0	1	0	0	1	1	1	18	9	Clay	5	2	117	10.03	N	0.000175	0.000717208	-0.000353776
D9-T19	0	0	1	1	1	0	0	0	19	9	Control	5	3	48	10.84	N	0.0001894	0.000655927	-0.000338581
D9-T20	1	0	0	1	1	1	0	1	20	9	Control	5	4	43	10.09	N	0.0001195	0.000962978	-0.000605038
D11-T01	1	0	0	0	0	1	0	1	1	11	Sand	1	1	52	8.6	N	0.00008926	0.00081918	-0.000476154
D11-T02	0	0	0	0	0	0	0	0	2	11	Topsoil	1	2	646	8.98	Y	0	0	0
D11-T03	1	1	1	0	0	0	0	0	3	11	Sand	1	3	47	9.16	N	0.0003037	0.000448715	0.000144951
D11-T04	0	0	0	0	1	1	0	0	4	11	Control	1	4	44	8.88	N	0.0002084	0.000226084	0.000190716
D11-T05	1	1	1	0	0	0	0	0	5	11	Clay	2	1	144	9.96	N	0.00004023	0.000125959	-7.04269E-05
D11-T06	0	1	0	1	0	1	0	0	6	11	Clay	2	2	113	9.33	N	0.0002025	0.000888188	-0.000328388
D11-T07	0	0	0	0	0	0	1	1	7	11	Sand	2	3	52	10	N	0.00015505	0.000186934	0.000123166
D11-T08	0	0	0	0	0	0	1	1	8	11	Topsoil	2	4	689	8.88	Y	0.00001311	0.00001311	0.00001311
D11-T09	1	1	0	0	0	1	1	0	9	11	Control	3	1	46	9.74	N	0.0002664	0.001212177	-0.000725281
D11-T10	0	0	0	0	1	0	0	0	10	11	Topsoil	3	2	654	9.84	Y	7.421E-08	7.421E-08	7.421E-08
D11-T11	1	0	1	0	0	1	1	0	11	11	Clay	3	3	103	10.15	N	0.0001526	0.000611651	-0.000288691
D11-T12	1	0	0	1	1	0	1	1	12	11	Sand	3	4	51	10.75	N	0.0001437	0.000655626	-0.000400798
D11-T13	1	1	0	1	0	1	0	1	13	11	Control	4	1	58	10.67	N	0.0002425	0.000774285	-0.000429209
D11-T14	0	0	0	0	0	0	0	0	14	11	Topsoil	4	2	636	10.2	Y	0	0	0
D11-T15	0	1	1	1	1	0	0	1	15	11	Clay	4	3	107	10.4	N	0.0001704	0.000581974	-0.000280796
D11-T16	0	0	0	1	0	1	0	0	16	11	Topsoil	4	4	654	11.13	Y	5.0695E-07	2.74179E-06	-1.72789E-06
D11-T17	0	0	1	0	0	0	0	0	17	11	Sand	5	1	52	11.06	N	0.0003341	0.0003341	0.0003341
D11-T18	0	1	0	0	1	1	0	1	18	11	Clay	5	2	117	10.03	N	0.000158785	0.000941642	-0.000522162
D11-T19	0	0	0	1	1	1	0	0	19	11	Control	5	3	48	10.84	N	0.00001044	6.30169E-05	-4.02796E-05
D11-T20	0	0	0	1	0	0	1	0	20	11	Control	5	4	43	10.09	N	0.00016955	0.000196611	0.000142489
D14-T01	0	0	0	1	1	0	1	0	1	14	Sand	1	1	52	8.6	N	0.0002943	0.00059569	-6.54895E-05
D14-T02	0	0	0	0	0	0	0	0	2	14	Topsoil	1	2	646	8.98	N	0	0	0
D14-T03	0	1	0	1	0	1	0	0	3	14	Sand	1	3	47	9.16	N	0.0002969	0.001450325	-0.000849132
D14-T04	0	0	1	0	0	0	1	1	4	14	Control	1	4	44	8.88	N	0.0001782	0.000382405	-7.33119E-05
D14-T05	0	0	1	0	0	0	1	1	5	14	Clay	2	1	144	9.96	N	0	0	0
D14-T06	0	0	0	0	0	0	0	0	6	14	Clay	2	2	113	9.33	N	0.0003123	0.0003123	0.0003123
D14-T07	0	0	0	0	0	1	0	0	7	14	Sand	2	3	52	10	N	0.0001122	0.0001122	0.0001122
D14-T08	0	0	0	0	0	1	0	0	8	14	Topsoil	2	4	689	8.88	Y	9.262E-07	9.262E-07	9.262E-07
D14-T09	0	0	0	1	0	0	1	0	9	14	Control	3	1	46	9.74	N	0.00022155	0.000638723	-0.000195623
D14-T10	0	1	0	1	1	0	0	1	10	14	Topsoil	3	2	654	9.84	Y	2.7365E-06	1.66332E-05	-1.03289E-05
D14-T11	0	0	0	0	1	0	1	0	11	14	Clay	3	3	103	10.15	N	0.00008542	0.000144419	2.64209E-05
D14-T12	1	1	0	0	0	1	1	1	12	14	Sand	3	4	51	10.75	N	0.00003533	0.000258668	-0.000164316
D14-T13	0	0	1	1	0	1	0	0	13	14	Control	4	1	58	10.67	N	0.00005032	0.000178657	-0.000104747
D14-T14	0	0	1	1	0	1	0	0	14	14	Topsoil	4	2	636	10.2	N	0	0	0
D14-T15	0	0	0	0	0	0	0	0	15	14	Clay	4	3	107	10.4	N	0.000068695	0.000134324	6.08059E-06
D14-T16	0	1	0	0	1	1	1	0	16	14	Topsoil	4	4	654	11.13	N	1.4055E-06	1.8208E-06	9.90202E-07
D14-T17	0	0	1	0	0	0	0	0	17	14	Sand	5	1	52	11.06	N	0.00004421	0.00004421	0.00004421
D14-T18	1	0	1	0	0	0	0	0	18	14	Clay	5	2	117	10.03	N	0.00011739	0.000426103	-0.000191323
D14-T19	0	0	0	0	1	0	0	0	19	14	Control	5	3	48	10.84	N	0.00007167	0.00007167	0.00007167
D14-T20	0	0	0	0	1	0	1	1	20	14	Control	5	4	43	10.09	N	0.00003732	0.000120475	-5.99568E-05
D18-T1	1	1	1	0	0	0	0	0	1	18	Sand	1	1	52	8.6	N	0.0001855	0.00029094	9.59266E-05
D18-T2	0	0	1	0	0	0	0	0	2	18	Topsoil	1	2	646	8.98	N	0.00003942	0.00003942	0.00003942
D18-T3	0	1	0	0	0	0	0	0	3	18	Sand	1	3	47	9.16	N	0.0000969	0.0000969	0.0000969
D18-T4	0	0	0	0	0	0	0	1	4	18	Control	1	4	44	8.88	N	0.000215	0.000215	0.000215
D18-T5	0	1	0	0	0	0	0	1	5	18	Clay	2	1	144	9.96	N	9.47275E-05	0.000582756	-0.000393301
D18-T6	0	0	0	0	0	0	0	1	6	18	Clay	2	2	113	9.33	N	0.00007527	0.00007527	0.00007527
D18-T7	0	0	0	0	0	0	0	0	7	18	Sand	2	3	52	10	N	0	0	0
D18-T8	0	0	0	0	0	0	0	0	8	18	Topsoil	2	4	689	8.88	N	0	0	0
D18-T9	0	0	0	0	0	0	0	0	9	18	Control	3	1	46	9.74	N	0	0	0
D18-T10	0	0	0	0	0	0	0	0	10	18	Topsoil	3	2	654	9.84	N	0	0	0
D18-T11	0	0	0	0	1	0	0	0	11	18	Clay	3	3	103	10.15	N	0.00007821	8.18003E-05	7.46197E-05
D18-T12	1	0	0	0	0	0	0	0	12	18	Sand	3	4	51	10.75	N	0.00005175	0.00005175	0.00005175
D18-T13	0	0	1	0	0	0	0	1	13	18	Control	4	1	58	10.67	N	0.00004493	0.00004493	0.00004493
D18-T14	0	0	0	0	0	0	1	0	14	18	Topsoil	4	2	636	10.2	N	0.00001103	0.00001103	0.00001103
D18-T15	0	0	0	0	0	0	0	0	15	18	Clay	4	3	107	10.4	N	0	0	0
D18-T16	0	0	0	0	0	0	0	0	16	18	Topsoil	4	4	654	11.13	N	0	0	0
D18-T17	0	0	0	0	0	0	0	0	17	18	Sand	5	1	52	11.06	N	0	0	0
D18-T18	1	0	0	0	0	0	0	0	18	18	Clay	5	2	117	10.03	N	0.000006033	0.000006033	0.000006033
D18-T19	0	0	0	1	0	0	0	0	19	18	Control	5	3	48	10.84	N	0.00004075	0.00004075	0.00004075
D18-T20	0	0	0	0	0	0	1	0	20	18	Control	5	4	43	10.09	N	0.0000484	0.0000484	0.0000484
D22-T01	0	1	0	0	0	0	0	0	1	22	Sand	1	1	52	8.6	N	0.000128	0.000128	0.000128
D22-T02	0	0	0	1	0	0	0	0	2	22	Topsoil	1	2	646	8.98	Y	1.856E-07	1.856E-07	1.856E-07
D22-T03	0	0	0	0	0	0	0	0	3	22	Sand	1	3	47	9.16	N	0	0	0
D22-T04	0	0	0	0	0	0	1	0	4	22	Control	1	4	44	8.88	N	0.00005104	0.00005104	0.00005104
D22-T05	0	0	1	0	0	0	0	0	5	22	Clay	2	1	144	9.96	N	0.00009068	0.00009068	0.00009068
D22-T06	0	0	0	0	1	1	0	0	6	22	Clay	2	2	113	9.33	N	0.00009803	0.000375449	-0.000179389
D22-T07	0	0	0	0	0	0	0	0	7	22	Sand	2	3	52	10	N	0	0	0
D22-T08	0	0	0	0	0	1	0	0	8	22	Topsoil	2	4	689	8.88	Y	8.48E-08	8.48E-08	8.48E-08
D22-T09	0	0	0	0	0	0	0	0	9	22	Control	3	1	46	9.74	N	0	0	0
D22-T10	0	0	1	0	0	0	0	0	10	22	Topsoil	3	2	654	9.84	Y	0.000001649	0.000001649	0.000001649
D22-T11	0	0	0	0	0	0	0	0	11	22	Clay	3	3	103	10.15	N	0	0	0
D22-T12	0	0	0	0	0	0	0	0	12	22	Sand	3	4	51	10.75	N	0	0	0
D22-T13	0	0	0	0	0	0	0	0	13	22	Control	4	1	58	10.67	N	0	0	0
D22-T14	0	0	0	0	0	0	0	0	14	22	Topsoil	4	2	636	10.2	N	0	0	0
D22-T15	0	0	0	0	0	0	0	0	15	22	Clay	4	3	107	10.4	N	0	0	0
D22-T16	0	0	0	0	0	0	0	0	16	22	Topsoil	4	4	654	11.13	N	0	0	0
D22-T17	0	0	0	0	0	0	0	0	17	22	Sand	5	1	52	11.06	N	0	0	0
D22-T18	0	1	0	0	0	0	1	0	18	22	Clay	5	2	117	10.03	N	0.000139766	0.000885341	-0.00060581
D22-T19	0	0	0	0	0	0	0	0	19	22	Control	5	3	48	10.84	N	0	0	0
D22-T20	0	0	0	0	0	0	0	0	20	22	Control	5	4	43	10.09	N	0	0	0
